# Supplementary material for: The Kinetic and Analytical Aspects of Enzyme Competitive Inhibition: Sensing of Tyrosinase Inhibitors
Source: Biosensors (Basel). 2021 Sep 8;11(9):322. doi: 10.3390/bios11090322 (PMC8471001; doi:10.3390/bios11090322)
Supplement: Supplementary file 1 [file biosensors-11-00322-s001.zip]

Archive with 1 entries (1 files):
- biosensors-1336695-supplementary.pdf
